# Supplementary material for: Structural basis for aminoacylation of cellular modified tRNALys3 by human lysyl-tRNA synthetase
Source: Nucleic Acids Res. 2025 Feb 27;53(5):gkaf114. doi: 10.1093/nar/gkaf114 (PMC11878792; doi:10.1093/nar/gkaf114)
Supplement: gkaf114_Supplemental_Files [file gkaf114_supplemental_files.zip]

Archive with 4 entries (4 files):
- Supplementary Data_Jan 31.pdf
- Supplementary Movie S1.mp4
- Supplementary Movie S2.mp4
- Supplementary Movie S3.mp4
